# Supplementary material for: Modeling forest landscape futures: Full scale simulation of realistic socioeconomic scenarios in Estonia
Source: PLoS One. 2023 Nov 17;18(11):e0294650. doi: 10.1371/journal.pone.0294650 (PMC10655990; doi:10.1371/journal.pone.0294650)
Supplement: S1 File — (R) [file pone.0294650.s004.r]

#S1 File. PROGRAM CODE OF THE SIMULATION MODEL IN R.
#Modeling forest landscape futures: full scale simulation of realistic socioeconomic scenarios in Estonia 
#Ants Kaasik, Raido Kont, Asko Lõhmus


# 4 input matrices for the simulation connected by the stand id_code. Data table element2022 represents the stand elements at the start of the simulation and element2050 represents the stand elements at the end of the simulation if no fellings would take place


#data table stand has the following variables (one row for each stand)

# id -- forest stand id (when only numeric values are used as the id, code works much faster; also if unregistered forest stands are present then it is the easiest to code them with larger id code values than the registered ones)
# cad_nr -- identificator for the cadastral unit
# site_type -- forest site type (e.g., KL for Galamagrostis-alvar, MS for Myrtillus, SN for Vaccinium)
# quality_class -- site quality class (scale 0--5, with 0 the highest and 6 the lowest value)
# dom_species -- dominant tree species (e.g. KS for birch, MA for pine)
# area -- stand area in m2
# simil_nat -- id of a similar natural stand (see appendix A)
# simil_ref -- id of a similar reforested stand (see appendix A)
# owner -- state owned (R) or private owned (E)
# owner2 -- physical person owned (F) or juridical person owned (J)
# kvnd -- restriction type: 0 for no restrictions, 1 for full restrictions, 2 for class A, 3 for class B, 4 for waterbody
# dist_settle -- distance from the nearest settlement in m
# nomanage -- 1 for unregistered stands that are parks, cemeteries and forest areas inside city limits
# included -- 1 for registered stands and 0 for unregistered stands

#data table stand_neighbor has the following variables (one row for each stand)
# id -- forest stand id
# neighbors_id -- list of neighboring stands
# neighbors_1km_id -- list of stands that have their centerpoint within 1km from the stand centerpoint

#data tables element2022 and element2050 have the following variables (typically several rows for each stand)
# stand_id -- forest stand id
# layer -- layer code for the stand element (e.g., 1 for upper layer, 2 for second layer, A for understory layer)
# sp_code -- tree species code for the stand element (see dom_species)
# origin_code -- element origin (e.g., I for planted, K for sowed, S for naturally grown from seed)
# proportion -- proportion of this stand element in the respective layer of the stand (0--100)
# age -- age of the stand element
# year -- "birthyear" of the stand element
# g_sum -- DBH sum of the stand element in m2/ha
# stock -- stock of the stand element in m3/ha
# number -- number of trees is the stand element per ha


#necessary packages
library(sf)
library(data.table)
library(splitstackshape) 

#now load in data.table objects stand, element2022, element2050 and stand_neighbor!

#simulation parameters (for scenario REAL)
startyear=2022 
endyear=2050 
alvarlimit=20000 
waterbodylimit=20000
boglimit=50000 
defaultlimit=70000 
juridical_prob=0.95 
physical_prob=0.35 
intensive_prob=0.385 
nonintensive_prob=0.055 
nonintensive_prob_end=0.13 
state_prob=1 
nonintensive_to_intensive=0.028 
reforested_to_natural=0.05 
natural_to_reforested=0.05 
restrA_prob=0.2 
restrB_prob=0.1 
restr_state_prob=0.05 
state_fellinglimit=120000000 
second_to_upper=1 
croptrees=c("TA","SA", "VA", "JA", "KP", "MA", "HB") #Retention trees were added based on the previous upper layer with oak, ash, maple, elm, pine and aspen having the priority 
clearage=6 
FHI_distance=1000 
FHI_age=20 
ordinary_age=10 
unregistered_in=2050 


#simulation starts
setkey(stand,id)
setkey(element2022,stand_id)
setkey(element2050,stand_id)
setkey(stand_neighbor,id)

#defining management types based on site types and restriction types
stand[,voond:="tava"]
stand[site_type%in%c("LD", "MD", "MO", "JO", "RB", "SS")&(!kvnd%in%c(1,2,3,4)),voond:="raba"]
stand[kvnd%in%c(2,3)&!(site_type%in%c("KL","LL","LU","SM")),voond:="piirangu"]
stand[kvnd==4&!(site_type%in%c("KL","LL","LU","SM")),voond:="kalda"]
stand[site_type%in%c("KL","LL","LU","SM"),voond:="loo"]
stand[kvnd==1,voond:="range"]

#assign CUTPROB based on management
stand[owner=="E"&(owner2=="J"|owner2=="FJ"),raieprob:=ifelse(rbinom(1,1,juridical_prob),intensive_prob,nonintensive_prob),cad_nr]  
stand[owner=="E"&is.na(raieprob),':='(raieprob=ifelse(rbinom(1,1,physical_prob),intensive_prob,nonintensive_prob),owner2="F"),cad_nr] 
stand[owner=="R",raieprob:=state_prob]
stand[kvnd==1,raieprob:=0]
stand[kvnd==2,raieprob:=fifelse(raieprob<restrA_prob,raieprob,restrA_prob)]
stand[kvnd==3,raieprob:=fifelse(raieprob<restrB_prob,raieprob,restrB_prob)]
stand[owner=="R"&kvnd%in%c(2,3),raieprob:=restr_state_prob]
stand[nomanage==1,raieprob:=0] 
stand[owner=="R",kah:=(dist_settle<FHI_distance)] 
stand$dist_settle=NULL

#calculate the inflow of forest land not included in the registry 
takseerimatakokku=stand[included==0,.N]
peraasta=round(takseerimatakokku/(unregistered_in-startyear)) 
aastaarvud=NULL
for (i in startyear:endyear){
aastaarvud=c(aastaarvud,peraasta)
yle=sum(aastaarvud)-takseerimatakokku
if(yle>0){aastaarvud[length(aastaarvud)]=(aastaarvud[length(aastaarvud)]-yle)}
}

element2022=element2022[, lapply(.SD, sum, na.rm = T), by = .(stand_id,layer,sp_code,origin_code,year,age), .SDcols =c("proportion","number","g_sum","stock")]
element2050=element2050[, lapply(.SD, sum, na.rm = T), by = .(stand_id,layer,sp_code,origin_code,year,age), .SDcols =c("proportion","number","g_sum","stock")]
elementJooksev=copy(element2022) 

#main cycle
felledlog=NULL 
addedlog=NULL 
newplantedlog=NULL 
newnaturallog=NULL 

print(Sys.time())
for (jooksev_aasta in startyear:endyear){
print(jooksev_aasta)

kaal1=1-1/(2050-jooksev_aasta+1) 
kaal2=1-kaal1
setkey(elementJooksev,stand_id)
setkey(element2022,stand_id)
setkey(element2050,stand_id)
elementJooksev=merge(elementJooksev,element2050,by=c("stand_id","layer","sp_code","origin_code","year","age"),all=T)
elementJooksev[is.na(number.x)&!is.na(number.y),number.x:=0]
elementJooksev[!is.na(number.x)&is.na(number.y),number.y:=0]
elementJooksev[is.na(stock.x)&!is.na(stock.y),stock.x:=0]
elementJooksev[!is.na(stock.x)&is.na(stock.y),stock.y:=0]
elementJooksev[is.na(proportion.x)&!is.na(proportion.y),proportion.x:=0]
elementJooksev[!is.na(proportion.x)&is.na(proportion.y),proportion.y:=0]
elementJooksev[is.na(g_sum.x)&!is.na(g_sum.y),g_sum.x:=0]
elementJooksev[!is.na(g_sum.x)&is.na(g_sum.y),g_sum.y:=0]
elementJooksev[,':='(number=round(kaal1*number.x+kaal2*number.y),stock=round(kaal1*stock.x+kaal2*stock.y,2),proportion=round(kaal1*proportion.x+kaal2*proportion.y,1),g_sum=round(kaal1*g_sum.x+kaal2*g_sum.y,2))]
elementJooksev[,':='(number.x=NULL,number.y=NULL,stock.x=NULL,stock.y=NULL,proportion.x=NULL,proportion.y=NULL,g_sum.x=NULL,g_sum.y=NULL)]
elementJooksev[layer==1,proportion:=round(proportion/sum(proportion)*100,1),stand_id] 
elementJooksev[layer==2,proportion:=round(proportion/sum(proportion)*100,1),stand_id] 

#stand maturity age calculation
elementJooksev=merge(elementJooksev,stand[,.(quality_class,stand_id=id)],all.x=T,by="stand_id") 
elementJooksev$kypsus=0
elementJooksev[sp_code=="MA"&quality_class%in%c("0","1","2"),kypsus:=90]
elementJooksev[sp_code=="MA"&quality_class=="3",kypsus:=100]
elementJooksev[sp_code=="MA"&quality_class=="4",kypsus:=110]
elementJooksev[sp_code=="MA"&quality_class%in%c("5","6"),kypsus:=120]
elementJooksev[sp_code=="KU"&quality_class=="0",kypsus:=60]
elementJooksev[sp_code=="KU"&quality_class=="1",kypsus:=70]
elementJooksev[sp_code=="KU"&quality_class=="2",kypsus:=80]
elementJooksev[sp_code=="KU"&quality_class%in%c("3","4","5","6"),kypsus:=90]
elementJooksev[sp_code=="KS"&quality_class%in%c("0","1"),kypsus:=60]
elementJooksev[sp_code=="KS"&quality_class%in%c("2","3","4","5","6"),kypsus:=70]
elementJooksev[sp_code=="HB"&quality_class=="0",kypsus:=30]
elementJooksev[sp_code=="HB"&quality_class%in%c("1","2"),kypsus:=40]
elementJooksev[sp_code=="HB"&quality_class%in%c("3","4"),kypsus:=50]
elementJooksev[sp_code=="LM",kypsus:=60]
elementJooksev[sp_code%in%c("TA","SA","JA","KP","VA")&quality_class%in%c("0","1"),kypsus:=90]
elementJooksev[sp_code%in%c("TA","SA","JA","KP","VA")&quality_class=="2",kypsus:=100]
elementJooksev[sp_code%in%c("TA","SA","JA","KP","VA")&quality_class=="3",kypsus:=110]
elementJooksev[sp_code%in%c("TA","SA","JA","KP","VA")&quality_class=="4",kypsus:=120]
elementJooksev[sp_code%in%c("TA","SA","JA","KP","VA")&quality_class%in%c("5","6"),kypsus:=130]
elementJooksev[kypsus==0,kypsus:=30]


#stand age calculation
setkey(stand,id)
stand=merge(stand,elementJooksev[layer==1,.(kypsusvanus=sum(proportion**2*kypsus)/sum(proportion**2)),keyby="stand_id"],all.x=T,by.x="id",by.y="stand_id")
stand=merge(stand,elementJooksev[layer==1,.(dom_species=sp_code[which.max(proportion)]),stand_id],by.x="id",by.y="stand_id",all.x=T)
stand[,dom_species:=fifelse(is.na(dom_species.y),dom_species.x,dom_species.y),]
stand[,':='(dom_species.x=NULL,dom_species.y=NULL)]
stand[!(dom_species%in%c("MA", "KU", "KS", "HB", "LM", "TA", "SA", "JA", "KP", "VA")),kypsusvanus:=30] 
stand=merge(stand,elementJooksev[layer==1,.(age=sum(proportion**2*(jooksev_aasta-year))/sum(proportion**2)),keyby="stand_id"],all.x=T,by.x="id",by.y="stand_id") 

raieprob_era_m_vana=ifelse(jooksev_aasta==startyear,nonintensive_prob,nonintensive_prob+(raieprob_era_m_lopp-nonintensive_prob)*(jooksev_aasta-1-startyear)/(endyear-startyear)
raieprob_era_m_uus=nonintensive_prob+(nonintensive_prob_end-nonintensive_prob)*(jooksev_aasta-startyear)/(endyear-startyear)

#stands transitioning from non-intentsive to intensive management
if(nonintensive_to_intensive!=0){
korged_era=stand[raieprob==raieprob_era_m_vana&owner=="E"&(age>kypsusvanus),unique(cad_nr)]  
yleminejad=sample(korged_era,size=floor(nonintensive_to_intensive*length(korged_era))) 
stand[cad_nr%in%yleminejad,raieprob:=intensive_prob] 
stand[kvnd==1&cad_nr%in%yleminejad,raieprob:=0]
stand[kvnd==2&cad_nr%in%yleminejad,raieprob:=fifelse(raieprob<restrA_prob,raieprob,restrA_prob)]
stand[kvnd==3&cad_nr%in%yleminejad,raieprob:=fifelse(raieprob<restrB_prob,raieprob,restrB_prob)]
stand[nomanage==1&cad_nr%in%yleminejad,raieprob:=0] 
}

#non-intensive stands CUTPROB increase
if(nonintensive_prob_end!=nonintensive_prob){ 
erald2[raieprob==raieprob_era_m_vana,raieprob:=raieprob_era_m_uus] 
erald2[kvnd==1,raieprob:=0]
erald2[kvnd==2,raieprob:=fifelse(raieprob<restrA_prob,raieprob,restrA_prob)]
erald2[kvnd==3,raieprob:=fifelse(raieprob<restrB_prob,raieprob,restrB_prob)]
erald2[nomanage==1,raieprob:=0] 
} 

stand[,raiutud:=fifelse(is.na(age),0,as.numeric(age<clearage))] 
raiutute_algseis=stand[raiutud==1,id] 
elementJooksev[,':='(kypsus=NULL,quality_class=NULL)]

#go through juridical person owned cadastral units with harvest willingness
stand[,raietahe:=0] 
stand[owner=="E"&(owner2=="J"|owner2=="FJ")&(age>=kypsusvanus)&raieprob>0,raietahe:=rbinom(1,1,mean(pmin(raieprob*(1+(age-kypsusvanus)/20),1))),cad_nr] 
erald_kandidaadid=stand[(included==1)&raietahe==1&(raieprob>0)&(owner=="E")&(owner2=="J"|owner2=="FJ")] 
setkey(erald_kandidaadid, cad_nr)

#alvar management
ek_loo=erald_kandidaadid[voond=="loo",c("id","area","cad_nr")]
piir=alvarlimit
if (ek_loo[,.N]>0){
print("loo")
s=0
for (i in unique(ek_loo$cad_nr)){
s=s+1
jrk=ek_loo[cad_nr==i,.(id,area)][order(-area)] 
for (k in jrk[,.N]){
idk=jrk[["id"]][k]
pindala_k=jrk[["area"]][k]
naabrid_id=unlist(stand_neighbor[id==idk,neighbors_id]) 
if((length(naabrid_id)==0)&(pindala_k<piir)){stand[id==idk,':='(raiutud=1)];next} 
if((length(naabrid_id)==0)){stand[id==idk,':='(raiutud=1)];next} 
vahetud=stand[id%in%naabrid_id&raiutud==1,.(id,area)] 
if(vahetud[,.N]==0&(pindala_k<piir)){stand[id==idk,':='(raiutud=1)];next} 
if(vahetud[,.N]==0){stand[id==idk,':='(raiutud=1)];next} 
if(vahetud[,sum(area)]>(piir-pindala_k)){next} 
naabrid2_id=setdiff(unique(sort(unlist(stand_neighbor[id%in%vahetud[["id"]],neighbors_id]))),c(naabrid_id,idk)) 
if(length(naabrid2_id)==0){stand[id==idk,':='(raiutud=1)];next} 
vahetud2=stand[id%in%naabrid2_id&raiutud==1,.(id,area)] 
if(vahetud[,sum(area)]+vahetud2[,sum(area)]>(piir-pindala_k)){next}else{stand[id==idk,':='(raiutud=1)]} 
}
}
}

#riparian zone management
ek_kalda=erald_kandidaadid[voond=="kalda",c("id","area","cad_nr")]
piir=waterbodylimit
if (ek_kalda[,.N]>0){
print("kalda")
s=0
for (i in unique(ek_kalda$cad_nr)){
s=s+1
jrk=ek_kalda[cad_nr==i,.(id,area)][order(-area)] 
for (k in jrk[,.N]){
idk=jrk[["id"]][k]
pindala_k=jrk[["area"]][k]
naabrid_id=unlist(stand_neighbor[id==idk,neighbors_id]) 
if((length(naabrid_id)==0)&(pindala_k<piir)){stand[id==idk,':='(raiutud=1)];next} 
if((length(naabrid_id)==0)){stand[id==idk,':='(raiutud=1)];next} 
vahetud=stand[id%in%naabrid_id&raiutud==1,.(id,area)] 
if(vahetud[,.N]==0&(pindala_k<piir)){stand[id==idk,':='(raiutud=1)];next} 
if(vahetud[,.N]==0){stand[id==idk,':='(raiutud=1)];next} 
if(vahetud[,sum(area)]>(piir-pindala_k)){next} 
naabrid2_id=setdiff(unique(sort(unlist(stand_neighbor[id%in%vahetud[["id"]],neighbors_id]))),c(naabrid_id,idk)) 
if(length(naabrid2_id)==0){stand[id==idk,':='(raiutud=1)];next} 
vahetud2=stand[id%in%naabrid2_id&raiutud==1,.(id,area)] 
if(vahetud[,sum(area)]+vahetud2[,sum(area)]>(piir-pindala_k)){next}else{stand[id==idk,':='(raiutud=1)]} 
}
}
}

#limited management
ek_pv=erald_kandidaadid[voond=="piirangu",c("id","area","cad_nr")]
piir=defaultlimit
if (ek_pv[,.N]>0){
print("piirangu")
s=0
for (i in unique(ek_pv$cad_nr)){
s=s+1
jrk=ek_pv[cad_nr==i,.(id,area)][order(-area)] 
for (k in jrk[,.N]){
idk=jrk[["id"]][k]
naabrid_id=unlist(stand_neighbor[id==idk,neighbors_id]) 
if(length(naabrid_id)==0){stand[id==idk,':='(raiutud=1)];next} 
vahetud=stand[id%in%naabrid_id&raiutud==1,.(id,area)] 
if(vahetud[,.N]==0){stand[id==idk,':='(raiutud=1)];next} 
}
}
}

#bog management
ek_raba=erald_kandidaadid[voond=="raba",c("id","area","cad_nr")]
piir=boglimit
if (ek_raba[,.N]>0){
print("raba")
s=0
for (i in unique(ek_raba$cad_nr)){
s=s+1
jrk=ek_raba[cad_nr==i,.(id,area)][order(-area)] 
for (k in jrk[,.N]){
idk=jrk[["id"]][k]
pindala_k=jrk[["area"]][k]
naabrid_id=unlist(stand_neighbor[id==idk,neighbors_id]) 
if(length(naabrid_id)==0){stand[id==idk,':='(raiutud=1)];next} 
vahetud=stand[id%in%naabrid_id&raiutud==1,.(id,area)] 
if(vahetud[,.N]==0){stand[id==idk,':='(raiutud=1)];next} 
if(vahetud[,sum(area)]>(piir-pindala_k)){next} 
naabrid2_id=setdiff(unique(sort(unlist(stand_neighbor[id%in%vahetud[["id"]],neighbors_id]))),c(naabrid_id,idk)) 
if(length(naabrid2_id)==0){stand[id==idk,':='(raiutud=1)];next} 
vahetud2=stand[id%in%naabrid2_id&raiutud==1,.(id,area)] 
if(vahetud[,sum(area)]+vahetud2[,sum(area)]>(piir-pindala_k)){next}else{stand[id==idk,':='(raiutud=1)]} 
}
}
}


#general management
ek_tava=erald_kandidaadid[voond=="tava",c("id","area","cad_nr")]
piir=defaultlimit
if (ek_tava[,.N]>0){
print("tava")
s=0
for (i in unique(ek_tava$cad_nr)){
s=s+1
jrk=ek_tava[cad_nr==i,.(id,area)][order(-area)] 
for (k in jrk[,.N]){
idk=jrk[["id"]][k]
pindala_k=jrk[["area"]][k]
naabrid_id=unlist(stand_neighbor[id==idk,neighbors_id]) 
if(length(naabrid_id)==0){stand[id==idk,':='(raiutud=1)];next} 
vahetud=stand[id%in%naabrid_id&raiutud==1,.(id,area)] 
if(vahetud[,.N]==0){stand[id==idk,':='(raiutud=1)];next} 
if(vahetud[,sum(area)]>(piir-pindala_k)){next} 
naabrid2_id=setdiff(unique(sort(unlist(stand_neighbor[id%in%vahetud[["id"]],neighbors_id]))),c(naabrid_id,idk)) 
if(length(naabrid2_id)==0){stand[id==idk,':='(raiutud=1)];next} 
vahetud2=stand[id%in%naabrid2_id&raiutud==1,.(id,area)] 
if(vahetud[,sum(area)]+vahetud2[,sum(area)]>(piir-pindala_k)){next}else{stand[id==idk,':='(raiutud=1)]} 
}
}
}

#go through state owned stands with harvest willingness

stand[owner=="R",raietahe:=rbinom(.N,1,raieprob)] 
q1=0 
q2=0 
q3=0 
kandidaadid=stand[(included==1)&owner=="R"&raiutud==0&(age>=kypsusvanus)&(raietahe>0),id]
suurimad=rbind(listCol_l(stand_neighbor[id%in%kandidaadid,.(id,neighbors_1km_id)],"neighbors_1km_id"),data.table(id=kandidaadid,naabrite_1km_id_ul=kandidaadid))[,.(id=naabrite_1km_id_ul,origid=id)][!is.na(id), .SD, keyby = id]
suurimad=merge(suurimad,stand[,.(id,area,raiutud,owner,age,kypsusvanus,raieprob,raietahe,included,kah)],all.x=T,allow.cartesian=T)[included==1&((kah==TRUE&(age>=(kypsusvanus+FHI_age)))|((kah==FALSE)&(age>=(kypsusvanus+ordinary_age))))&(owner=="R")&(raietahe>0),.(area=sum(area)),origid][order(-area)] 

araraiutud=data.frame(id=rep(NA,100000),area=rep(NA,100000)) 
raiutuderaldisi=0 
s=0
for (i in suurimad$origid){
s=s+1
kandidaadid=stand[id%in%sort(stand_neighbor[id==i,c(i,unlist(neighbors_1km_id))])&(included==1)&(raiutud==0)&(age>=kypsusvanus)&(owner=="R")&(raieprob>0),id] 
if(length(kandidaadid)==0){next}
if(any(kandidaadid%in%araraiutud$id)){next} 
jrk=stand[id%in%kandidaadid&raiutud==0,.(id,area)][order(-area)] 
for (k in 1:jrk[,.N]){
idk=jrk[["id"]][k]
pindala_k=jrk[["area"]][k]
if(stand[id==idk&voond=="tava",.N]>0){
piir=defaultlimit
naabrid_id=unlist(stand_neighbor[id==idk,neighbors_id]) 
if(length(naabrid_id)==0){stand[id==idk,':='(raiutud=1)];araraiutud$id[raiutuderaldisi+1]=idk;araraiutud$area[raiutuderaldisi+1]=pindala_k;raiutuderaldisi=raiutuderaldisi+1;next} 
vahetud=stand[id%in%naabrid_id&raiutud==1,.(id,area)] 
if(vahetud[,.N]==0){stand[id==idk,':='(raiutud=1)];araraiutud$id[raiutuderaldisi+1]=idk;araraiutud$area[raiutuderaldisi+1]=pindala_k;raiutuderaldisi=raiutuderaldisi+1;next} 
if(vahetud[,sum(area)]>(piir-pindala_k)){next} 
naabrid2_id=setdiff(unique(sort(unlist(stand_neighbor[id%in%vahetud[["id"]],neighbors_id]))),c(naabrid_id,idk)) 
if(length(naabrid2_id)==0){stand[id==idk,':='(raiutud=1)];araraiutud$id[raiutuderaldisi+1]=idk;araraiutud$area[raiutuderaldisi+1]=pindala_k;raiutuderaldisi=raiutuderaldisi+1;next} 
vahetud2=stand[id%in%naabrid2_id&raiutud==1,.(id,area)] 
if(vahetud[,sum(area)]+vahetud2[,sum(area)]>(piir-pindala_k)){next}else{stand[id==idk,':='(raiutud=1)];araraiutud$id[raiutuderaldisi+1]=idk;araraiutud$area[raiutuderaldisi+1]=pindala_k;raiutuderaldisi=raiutuderaldisi+1;next} 
}

if(stand[id==idk&voond=="raba",.N]>0){
piir=boglimit
naabrid_id=unlist(stand_neighbor[id==idk,neighbors_id]) 
if(length(naabrid_id)==0){stand[id==idk,':='(raiutud=1)];araraiutud$id[raiutuderaldisi+1]=idk;araraiutud$area[raiutuderaldisi+1]=pindala_k;raiutuderaldisi=raiutuderaldisi+1;next} 
vahetud=stand[id%in%naabrid_id&raiutud==1,.(id,area)] 
if(vahetud[,.N]==0){stand[id==idk,':='(raiutud=1)];araraiutud$id[raiutuderaldisi+1]=idk;araraiutud$area[raiutuderaldisi+1]=pindala_k;raiutuderaldisi=raiutuderaldisi+1;next} 
if(vahetud[,sum(area)]>(piir-pindala_k)){next} 
naabrid2_id=setdiff(unique(sort(unlist(stand_neighbor[id%in%vahetud[["id"]],neighbors_id]))),c(naabrid_id,idk)) 
if(length(naabrid2_id)==0){stand[id==idk,':='(raiutud=1)];araraiutud$id[raiutuderaldisi+1]=idk;araraiutud$area[raiutuderaldisi+1]=pindala_k;raiutuderaldisi=raiutuderaldisi+1;next} 
vahetud2=stand[id%in%naabrid2_id&raiutud==1,.(id,area)] 
if(vahetud[,sum(area)]+vahetud2[,sum(area)]>(piir-pindala_k)){next}else{stand[id==idk,':='(raiutud=1)];araraiutud$id[raiutuderaldisi+1]=idk;araraiutud$area[raiutuderaldisi+1]=pindala_k;raiutuderaldisi=raiutuderaldisi+1;next} 
}

if(stand[id==idk&voond=="piirangu",.N]>0){
piir=defaultlimit
naabrid_id=unlist(stand_neighbor[id==idk,neighbors_id]) 
if(length(naabrid_id)==0){stand[id==idk,':='(raiutud=1)];araraiutud$id[raiutuderaldisi+1]=idk;araraiutud$area[raiutuderaldisi+1]=pindala_k;raiutuderaldisi=raiutuderaldisi+1;next} 
vahetud=stand[id%in%naabrid_id&raiutud==1,.(id,area)] 
if(vahetud[,.N]==0){stand[id==idk,':='(raiutud=1)];araraiutud$id[raiutuderaldisi+1]=idk;araraiutud$area[raiutuderaldisi+1]=pindala_k;raiutuderaldisi=raiutuderaldisi+1;next} 
next
}

if(stand[id==idk&voond=="kalda",.N]>0){
piir=waterbodylimit
naabrid_id=unlist(stand_neighbor[id==idk,neighbors_id]) 
if((length(naabrid_id)==0)&(pindala_k<piir)){stand[id==idk,':='(raiutud=1)];araraiutud$id[raiutuderaldisi+1]=idk;araraiutud$area[raiutuderaldisi+1]=pindala_k;raiutuderaldisi=raiutuderaldisi+1;next} 
if((length(naabrid_id)==0)){stand[id==idk,':='(raiutud=1)];araraiutud$id[raiutuderaldisi+1]=idk;araraiutud$area[raiutuderaldisi+1]=pindala_k;raiutuderaldisi=raiutuderaldisi+1;next}
vahetud=stand[id%in%naabrid_id&raiutud==1,.(id,area)] 
if(vahetud[,.N]==0&(pindala_k<piir)){stand[id==idk,':='(raiutud=1)];araraiutud$id[raiutuderaldisi+1]=idk;araraiutud$area[raiutuderaldisi+1]=pindala_k;raiutuderaldisi=raiutuderaldisi+1;next} 
if(vahetud[,.N]==0){stand[id==idk,':='(raiutud=1)];araraiutud$id[raiutuderaldisi+1]=idk;araraiutud$area[raiutuderaldisi+1]=pindala_k;raiutuderaldisi=raiutuderaldisi+1;next} 
if(vahetud[,sum(area)]>(piir-pindala_k)){next} 
naabrid2_id=setdiff(unique(sort(unlist(stand_neighbor[id%in%vahetud[["id"]],neighbors_id]))),c(naabrid_id,idk)) 
if(length(naabrid2_id)==0){stand[id==idk,':='(raiutud=1)];araraiutud$id[raiutuderaldisi+1]=idk;araraiutud$area[raiutuderaldisi+1]=pindala_k;raiutuderaldisi=raiutuderaldisi+1;next} 
vahetud2=stand[id%in%naabrid2_id&raiutud==1,.(id,area)] 
if(vahetud[,sum(area)]+vahetud2[,sum(area)]>(piir-pindala_k)){next}else{stand[id==idk,':='(raiutud=1)];araraiutud$id[raiutuderaldisi+1]=idk;araraiutud$area[raiutuderaldisi+1]=pindala_k;raiutuderaldisi=raiutuderaldisi+1;next} 
}

if(stand[id==idk&voond=="loo",.N]>0){
piir=alvarlimit
naabrid_id=unlist(stand_neighbor[id==idk,neighbors_id]) 
if((length(naabrid_id)==0)&(pindala_k<piir)){stand[id==idk,':='(raiutud=1)];araraiutud$id[raiutuderaldisi+1]=idk;araraiutud$area[raiutuderaldisi+1]=pindala_k;raiutuderaldisi=raiutuderaldisi+1;next} 
if((length(naabrid_id)==0)){stand[id==idk,':='(raiutud=1)];araraiutud$id[raiutuderaldisi+1]=idk;araraiutud$area[raiutuderaldisi+1]=pindala_k;raiutuderaldisi=raiutuderaldisi+1;next}
vahetud=stand[id%in%naabrid_id&raiutud==1,.(id,area)] 
if(vahetud[,.N]==0&(pindala_k<piir)){stand[id==idk,':='(raiutud=1)];araraiutud$id[raiutuderaldisi+1]=idk;araraiutud$area[raiutuderaldisi+1]=pindala_k;raiutuderaldisi=raiutuderaldisi+1;next} 
if(vahetud[,.N]==0){stand[id==idk,':='(raiutud=1)];araraiutud$id[raiutuderaldisi+1]=idk;araraiutud$area[raiutuderaldisi+1]=pindala_k;raiutuderaldisi=raiutuderaldisi+1;next} 
if(vahetud[,sum(area)]>(piir-pindala_k)){next} 
naabrid2_id=setdiff(unique(sort(unlist(stand_neighbor[id%in%vahetud[["id"]],neighbors_id]))),c(naabrid_id,idk)) 
if(length(naabrid2_id)==0){stand[id==idk,':='(raiutud=1)];araraiutud$id[raiutuderaldisi+1]=idk;araraiutud$area[raiutuderaldisi+1]=pindala_k;raiutuderaldisi=raiutuderaldisi+1;next} 
vahetud2=stand[id%in%naabrid2_id&raiutud==1,.(id,area)] 
if(vahetud[,sum(area)]+vahetud2[,sum(area)]>(piir-pindala_k)){next}else{stand[id==idk,':='(raiutud=1)];araraiutud$id[raiutuderaldisi+1]=idk;araraiutud$area[raiutuderaldisi+1]=pindala_k;raiutuderaldisi=raiutuderaldisi+1;next} 
}
}
if(sum(araraiutud[,2],na.rm=T)>state_fellinglimit){break} 
}

#go through physical person owned cadastral units with harvest willingness
stand[owner=="E"&owner2=="F"&(age>=kypsusvanus)&raieprob>0,raietahe:=rbinom(1,1,mean(pmin(raieprob*(1+(age-kypsusvanus)/20),1))),cad_nr] #kes soovivad jooksval aastal raiuda 
erald_kandidaadid=stand[(included==1)&raietahe==1&(raieprob>0)&(owner=="E")&(owner2=="F")] 
setkey(erald_kandidaadid, cad_nr)

#alvar management
ek_loo=erald_kandidaadid[voond=="loo",c("id","area","cad_nr")]
piir=alvarlimit
if (ek_loo[,.N]>0){
print("loo")
s=0
for (i in unique(ek_loo$cad_nr)){
s=s+1
jrk=ek_loo[cad_nr==i,.(id,area)][order(-area)] 
for (k in jrk[,.N]){
idk=jrk[["id"]][k]
pindala_k=jrk[["area"]][k]
naabrid_id=unlist(stand_neighbor[id==idk,neighbors_id]) 
if((length(naabrid_id)==0)&(pindala_k<piir)){stand[id==idk,':='(raiutud=1)];next} 
if((length(naabrid_id)==0)){stand[id==idk,':='(raiutud=1)];next} 
vahetud=stand[id%in%naabrid_id&raiutud==1,.(id,area)] 
if(vahetud[,.N]==0&(pindala_k<piir)){stand[id==idk,':='(raiutud=1)];next} 
if(vahetud[,.N]==0){stand[id==idk,':='(raiutud=1)];next} 
if(vahetud[,sum(area)]>(piir-pindala_k)){next} 
naabrid2_id=setdiff(unique(sort(unlist(stand_neighbor[id%in%vahetud[["id"]],neighbors_id]))),c(naabrid_id,idk)) 
if(length(naabrid2_id)==0){stand[id==idk,':='(raiutud=1)];next} 
vahetud2=stand[id%in%naabrid2_id&raiutud==1,.(id,area)] 
if(vahetud[,sum(area)]+vahetud2[,sum(area)]>(piir-pindala_k)){next}else{stand[id==idk,':='(raiutud=1)]} 
}
}
}

#riparian zone management
ek_kalda=erald_kandidaadid[voond=="kalda",c("id","area","cad_nr")]
piir=waterbodylimit
if (ek_kalda[,.N]>0){
print("kalda")
s=0
for (i in unique(ek_kalda$cad_nr)){
s=s+1
jrk=ek_kalda[cad_nr==i,.(id,area)][order(-area)] 
for (k in jrk[,.N]){
idk=jrk[["id"]][k]
pindala_k=jrk[["area"]][k]
naabrid_id=unlist(stand_neighbor[id==idk,neighbors_id]) 
if((length(naabrid_id)==0)&(pindala_k<piir)){stand[id==idk,':='(raiutud=1)];next} 
if((length(naabrid_id)==0)){stand[id==idk,':='(raiutud=1)];next} 
vahetud=stand[id%in%naabrid_id&raiutud==1,.(id,area)] 
if(vahetud[,.N]==0&(pindala_k<piir)){stand[id==idk,':='(raiutud=1)];next} 
if(vahetud[,.N]==0){stand[id==idk,':='(raiutud=1)];next} 
if(vahetud[,sum(area)]>(piir-pindala_k)){next} 
naabrid2_id=setdiff(unique(sort(unlist(stand_neighbor[id%in%vahetud[["id"]],neighbors_id]))),c(naabrid_id,idk)) 
if(length(naabrid2_id)==0){stand[id==idk,':='(raiutud=1)];next} 
vahetud2=stand[id%in%naabrid2_id&raiutud==1,.(id,area)] 
if(vahetud[,sum(area)]+vahetud2[,sum(area)]>(piir-pindala_k)){next}else{stand[id==idk,':='(raiutud=1)]} 
}
}
}

#limited management
ek_pv=erald_kandidaadid[voond=="piirangu",c("id","area","cad_nr")]
piir=defaultlimit
if (ek_pv[,.N]>0){
print("piirangu")
s=0
for (i in unique(ek_pv$cad_nr)){
s=s+1
jrk=ek_pv[cad_nr==i,.(id,area)][order(-area)] 
for (k in jrk[,.N]){
idk=jrk[["id"]][k]
naabrid_id=unlist(stand_neighbor[id==idk,neighbors_id]) 
if(length(naabrid_id)==0){stand[id==idk,':='(raiutud=1)];next} 
vahetud=stand[id%in%naabrid_id&raiutud==1,.(id,area)] 
if(vahetud[,.N]==0){stand[id==idk,':='(raiutud=1)];next} 
}
}
}

#bog management
ek_raba=erald_kandidaadid[voond=="raba",c("id","area","cad_nr")]
piir=boglimit
if (ek_raba[,.N]>0){
print("raba")
s=0
for (i in unique(ek_raba$cad_nr)){
s=s+1
jrk=ek_raba[cad_nr==i,.(id,area)][order(-area)] 
for (k in jrk[,.N]){
idk=jrk[["id"]][k]
pindala_k=jrk[["area"]][k]
naabrid_id=unlist(stand_neighbor[id==idk,neighbors_id]) 
if(length(naabrid_id)==0){stand[id==idk,':='(raiutud=1)];next} 
vahetud=stand[id%in%naabrid_id&raiutud==1,.(id,area)] 
if(vahetud[,.N]==0){stand[id==idk,':='(raiutud=1)];next} 
if(vahetud[,sum(area)]>(piir-pindala_k)){next} 
naabrid2_id=setdiff(unique(sort(unlist(stand_neighbor[id%in%vahetud[["id"]],neighbors_id]))),c(naabrid_id,idk)) 
if(length(naabrid2_id)==0){stand[id==idk,':='(raiutud=1)];next} 
vahetud2=stand[id%in%naabrid2_id&raiutud==1,.(id,area)] 
if(vahetud[,sum(area)]+vahetud2[,sum(area)]>(piir-pindala_k)){next}else{stand[id==idk,':='(raiutud=1)]} 
}
}
}


#general management
ek_tava=erald_kandidaadid[voond=="tava",c("id","area","cad_nr")]
piir=defaultlimit
if (ek_tava[,.N]>0){
print("tava")
s=0
for (i in unique(ek_tava$cad_nr)){
s=s+1
jrk=ek_tava[cad_nr==i,.(id,area)][order(-area)] 
for (k in jrk[,.N]){
idk=jrk[["id"]][k]
pindala_k=jrk[["area"]][k]
naabrid_id=unlist(stand_neighbor[id==idk,neighbors_id]) 
if(length(naabrid_id)==0){stand[id==idk,':='(raiutud=1)];next} 
vahetud=stand[id%in%naabrid_id&raiutud==1,.(id,area)] 
if(vahetud[,.N]==0){stand[id==idk,':='(raiutud=1)];next} 
if(vahetud[,sum(area)]>(piir-pindala_k)){next} 
naabrid2_id=setdiff(unique(sort(unlist(stand_neighbor[id%in%vahetud[["id"]],neighbors_id]))),c(naabrid_id,idk)) 
if(length(naabrid2_id)==0){stand[id==idk,':='(raiutud=1)];next} 
vahetud2=stand[id%in%naabrid2_id&raiutud==1,.(id,area)] 
if(vahetud[,sum(area)]+vahetud2[,sum(area)]>(piir-pindala_k)){next}else{stand[id==idk,':='(raiutud=1)]} 
}
}
}

raiutute_loppseis=stand[raiutud==1,id] 
raiutud_nyyd=sort(setdiff(raiutute_loppseis,raiutute_algseis)) 
felledlog=rbind(felledlog,data.table(stand_id=raiutud_nyyd,raieaasta=jooksev_aasta)) 
kaldasuur=stand[id%in%raiutud_nyyd&voond=="kalda"&area>waterbodylimit,id] 
loosuur=stand[id%in%raiutud_nyyd&voond=="loo"&area>alvarlimit,id] 
suur=sort(c(loosuur,kaldasuur))
rm(kaldasuur)
rm(loosuur)

#model transition between between natural and reforested stands post-harvest
istutus=elementJooksev[layer=="1"&stand_id%in%raiutud_nyyd,.(istutus=(sum(proportion*origin_code%in%c("I","K"))/100)>0.2),keyby="stand_id"] 
istutus[is.na(istutus),istutus:=FALSE] 
istutus[istutus==TRUE,vahetus:=rbinom(.N,1,reforested_to_natural)]
istutus[istutus==FALSE,vahetus:=rbinom(.N,1,natural_to_reforested)] 
uussama=istutus[vahetus==0,stand_id] 
uusistutus=istutus[istutus==FALSE&vahetus==1,stand_id] 
uuslooduslik=istutus[istutus==TRUE&vahetus==1,stand_id] 

newplantedlog=rbind(newplantedlog,data.table(stand_id=uusistutus,year=jooksev_aasta))
newnaturallog=rbind(newnaturallog,data.table(stand_id=uuslooduslik,year=jooksev_aasta))

#adding forest land not included in the registry 
juurdetaks=aastaarvud[jooksev_aasta-startyear+1] 
lisandujad=NULL
if (juurdetaks>0){
lisandujad=sample(stand[included==0,id],juurdetaks) 
stand[id%in%lisandujad,included:=1]
addedlog=rbind(addedlog,data.table(stand_id=lisandujad,lisamisaasta=jooksev_aasta)) 
}

#updating stand composition for non-transitioning (i.e. natural->natural and reforested->reforested) stands
tykk=elementJooksev[stand_id%in%uussama&layer%in%c("-","1","A","J")] 
sailik_tykk=tykk[(layer=="1"|layer=="-")&(sp_code%in%croptrees),.SD[sample(.N,10,replace=T)],stand_id,.SDcols=c("stand_id","sp_code","origin_code","year")][,.(number=.N),.(stand_id,sp_code,origin_code,year)][,layer:="Y"]
sailik_tykk2=tykk[(layer=="1"|layer=="-")&!(stand_id%in%unique(sailik_tykk$stand_id)),.SD[sample(.N,10,replace=T)],stand_id,.SDcols=c("stand_id","sp_code","origin_code","year")][,.(number=.N),.(stand_id,sp_code,origin_code,year)][,layer:="Y"]
tykk=rbind(tykk,sailik_tykk,sailik_tykk2,fill=T)
tykk[layer!="Y",year:=fifelse(stand_id%in%suur,jooksev_aasta+5,jooksev_aasta)]
elementJooksev=elementJooksev[!(stand_id%in%uussama)] 
element2050=element2050[!(stand_id%in%uussama)] 
elementJooksev=rbind(elementJooksev,tykk)
element2050=rbind(element2050,tykk)

#updating stand composition for natural->reforested stands
tykk=elementJooksev[stand_id%in%uusistutus&layer%in%c("-","1")] 
sailik_tykk=tykk[(layer=="1"|layer=="-")&(sp_code%in%croptrees),.SD[sample(.N,10,replace=T)],stand_id,.SDcols=c("stand_id","sp_code","origin_code","year")][,.(number=.N),.(stand_id,sp_code,origin_code,year)][,layer:="Y"]
sailik_tykk2=tykk[(layer=="1"|layer=="-")&!(stand_id%in%unique(sailik_tykk$stand_id)),.SD[sample(.N,10,replace=T)],stand_id,.SDcols=c("stand_id","sp_code","origin_code","year")][,.(number=.N),.(stand_id,sp_code,origin_code,year)][,layer:="Y"]
tykk=merge(stand[id%in%uusistutus,.(id,stand_id=simil_ref)],element2022,all.x=T,allow.cartesian=T,by="stand_id")[layer%in%c("-","1","A","J")][,id:=NULL] 
tykk=rbind(tykk,sailik_tykk,sailik_tykk2,fill=T)
tykk[layer==1,proportion:=fifelse(is.na(proportion),round(100/.N),proportion),stand_id] 
tykk[layer!="Y",year:=fifelse(stand_id%in%suur,jooksev_aasta+5,jooksev_aasta)]
elementJooksev=elementJooksev[!(stand_id%in%uusistutus)] 
element2050=element2050[!(stand_id%in%uusistutus)] 
elementJooksev=rbind(elementJooksev,tykk)
element2050=rbind(element2050,tykk)

#updating stand composition for reforested->natural stands
tykk=elementJooksev[stand_id%in%uuslooduslik&layer%in%c("-","1")] 
sailik_tykk=tykk[(layer=="1"|layer=="-")&(sp_code%in%croptrees),.SD[sample(.N,10,replace=T)],stand_id,.SDcols=c("stand_id","sp_code","origin_code","year")][,.(number=.N),.(stand_id,sp_code,origin_code,year)][,layer:="Y"]
sailik_tykk2=tykk[(layer=="1"|layer=="-")&!(stand_id%in%unique(sailik_tykk$stand_id)),.SD[sample(.N,10,replace=T)],stand_id,.SDcols=c("stand_id","sp_code","origin_code","year")][,.(number=.N),.(stand_id,sp_code,origin_code,year)][,layer:="Y"]
tykk=merge(stand[id%in%uuslooduslik,.(id,stand_id=simil_nat)],element2022,all.x=T,allow.cartesian=T,by="stand_id")[layer%in%c("-","1","A","J")][,id:=NULL] 
tykk=rbind(tykk,sailik_tykk,sailik_tykk2,fill=T)
tykk[layer==1,proportion:=fifelse(is.na(proportion),round(100/.N),proportion),stand_id] 
tykk[layer!="Y",year:=fifelse(stand_id%in%suur,jooksev_aasta+5,jooksev_aasta)]
elementJooksev=elementJooksev[!(stand_id%in%uuslooduslik)] 
element2050=element2050[!(stand_id%in%uuslooduslik)] 
elementJooksev=rbind(elementJooksev,tykk)
element2050=rbind(element2050,tykk)

#write out progress files
stand[,':='(kypsusvanus=NULL,age=NULL)] 
setkey(elementJooksev,"stand_id")
setkey(element2050,"stand_id")
print(Sys.time())
if(jooksev_aasta==2030){save(file="element2030.Rdata",elementJooksev)}
if(jooksev_aasta==2035){save(file="element2035.Rdata",elementJooksev)}
if(jooksev_aasta==2050){raiep=stand[,.(id,raieprob)];save(file="element2050.Rdata",element2050);save(file="logs.Rdata",list=c("addedlog","newplantedlog","newnaturallog","felledlog"));save(file="fellprob.Rdata",raiep)}
}
