# Supplementary material for: Modeling forest landscape futures: Full scale simulation of realistic socioeconomic scenarios in Estonia
Source: PLoS One. 2023 Nov 17;18(11):e0294650. doi: 10.1371/journal.pone.0294650 (PMC10655990; doi:10.1371/journal.pone.0294650)
Supplement: S3 File — (TXT) [file pone.0294650.s006.txt]

S3 File. ESTIMATION OF THE NUMBER OF CLEARCUTS MISSING FROM THE SCANS.
Modeling forest landscape futures: full scale simulation of realistic socioeconomic scenarios in Estonia 
Ants Kaasik, Raido Kont, Asko Lõhmus

Proportion of stands where clearcuts were detected
8.4% for 2021 scan
7.6% for 2020 scans
6.8% for 2019 scan

We can thus approximate that scanning one year earlier corresponds to a decrease in the proportion detected sites of 0.8% 


N = Number of stands scanned on each date
2019-04-03 2020-03-26 2020-06-12 2021-04-11 
    482055     405389     404725     402533

D = Number of days till the beginning of the year 2022 from each scan
2019-04-03 2020-03-26 2020-06-12 2021-04-11 
      1004        646        568        265

M = Number of clearcuts missing from each scan
2019-04-03 2020-03-26 2020-06-12 2021-04-11 
     10608       5740       5039       2338 
	
M is calculated as
round(N*D/365*0.008)
